# Supplementary material for: Systematic Review of Accuracy Differences in NIPT Methods for Common Aneuploidy Screening
Source: J Clin Med. 2025 Apr 18;14(8):2813. doi: 10.3390/jcm14082813 (PMC12028023; doi:10.3390/jcm14082813)
Supplement: Supplementary file 1 [file jcm-14-02813-s001.zip]

Archive with 1 entries (1 files):
- jcm-3474712-supplementary.pdf
